# Supplementary material for: Microplanning improves stakeholders’ perceived capacity and engagement to implement lymphatic filariasis mass drug administration
Source: PLoS Negl Trop Dis. 2025 Mar 31;19(3):e0012105. doi: 10.1371/journal.pntd.0012105 (PMC11990631; doi:10.1371/journal.pntd.0012105)
Supplement: S1 Dataset — (XLSX) [file pntd.0012105.s003.xlsx]

## Sheet: MicroplanningEvaluationResults
Commune	Participant	Performance_Before	Performance_After	SA_Before	SA_After	Roles_Before	Roles_After	Engagement_Before	Engagement_After
Tabarre	1	3	4	3	5	4	5	3	5
Tabarre	2	2	4	1	5	3	3	2	5
Tabarre	3	2	5	5	5	5	5	4	5
Tabarre	4	2	5	3	5	4	5	4	5
Tabarre	5	4	5	3	5	4	5	2	5
Tabarre	6	4	5			5	5		5
Tabarre	7	4	4	1	5	3	4	2	5
Tabarre	8	3	4	4	5	2	5	3	5
Tabarre	9
Tabarre	10	3	4	3	4	3	4	3	4
Tabarre	11	3	4	5	3	4	4	4	3
Tabarre	12		4				4
Tabarre	13	3	4	2	4	4	5	3	5
Tabarre	14	3	3	2	3	4	5	2	3
Tabarre	15	3	4	3	5	4	5	5	3
Tabarre	16	4	4		5			3	4
Tabarre	17	4	4	3	3	4	4	3	4
Tabarre	18	4	5	3		4		4	5
Tabarre	19	3	4	2	5	4	4	3	5
Tabarre	20	3	4	3	4	4	5	3	4
Tabarre	21	3	4	3	4	4	5	3	4
Tabarre	22	3	5	4	5	3	3	4	5
Tabarre	23		5	3	3		4	5	3
Tabarre	24	3	5	3	4	5	5	4	5
Tabarre	25		4	3	5		5	4	5
Tabarre	26	4		2	5	4	5	3	5
Tabarre	27	3	5	2	4	3	5	4	4
Tabarre	28	5	4	5	4	5	4	5	4
Delmas	1	4	5	3	5	5	5	3	5
Delmas	2	2	4	1	5	4	4	3	5
Delmas	3	2	5	4	3	3	5	5	5
Delmas	4	1	4	4	4	3	4	5	3
Delmas	5	2	4	4	5	4	5	4	5
Delmas	6	3	5	4	5	5	5	1	4
Delmas	7	4	2	5	1	5	4	1	1
Delmas	8	3	4	4	5	4	5	1	3
Delmas	9	4	5	4	4	5	5	4	5
Delmas	10				2
Delmas	11	4	4	2	2	3	3	4	4
Delmas	12	4	4
Delmas	13	3	4	4	4	5	5	4	4
Delmas	14	2	3	3	5
Delmas	15	2	5	4	5	3	4	5	5
Delmas	16	3	5	2	5	3	5	2	5
Delmas	17	2	3	1	3	3	4	2	4
Delmas	18	3	4	3	4	4	5	3	4
Delmas	19	3	4	2	3	4	4	4	5
Delmas	20	4	5	3	5		5	4	5
Delmas	21	4	5	1	4	4	5	5	5
Delmas	22	4	5	3	4		5	4	5
Delmas	23	4	5	4	5	5	5	2	5
Delmas	24	2	4	4	4	3	4		5
Delmas	25	4	5	3	5	4	5	2	5
Delmas	26	3	4	3	4	3	4	4	4
Delmas	27	1	5
Delmas	28	1	5
Delmas	29	2	4	4	5	4	5	4	5
Delmas	30	2		4				3
Delmas	31	4	5	3	3	5	4	4	5
Delmas	32	4	4	4		5	5		5
Delmas	33	4	4	4	5	5	5	5	5
Delmas	34	5	5	4	5	5	5	3	5
Delmas	35	4	5	4	5	5	5	3	5
Delmas	36	4		5	5	5	5		5
Delmas	37	4	5	5	4	5		4
Delmas	38	2	4	4		2	5
Delmas	39
Delmas	40
Delmas	41
Delmas	42	4	4	3	3	4	4	3	4
Delmas	43		3	4	4	3	3	4	3
Delmas	44	5	5	4	5	5	5	3	5
Delmas	45	4	5	3	3	5	5	5	5
Delmas	46	2	4	1	3	3	5	2	3
Delmas	47	2	4	2	4	3	5	2	5
Delmas	48	2	5	5	3	5	4	3	3
Delmas	49	4	5				5		5
Delmas	50	3	5	4	5	4	5	3	5
Delmas	51		5
Delmas	52	4	5
Delmas	53	5	4	5	4	5	4
Delmas	54	1	4	2	4	3	3	2	3
Delmas	55	3	4	2	5	3	4	2	5
Delmas	56	3	5	4	3	4	5	2	3
Delmas	57	3				1	5	2	3
Delmas	58	3	4	3	4	3	4	4	3
Delmas	59	5	5	4	5	5	5	5	5
Delmas	60	2	3	2	3	3	4	2	3
Delmas	61	2	3		4			2	3
Delmas	62	4	4	5	5	3	3	3	3
Delmas	63	5	5	5	5	5	5	5	5
Delmas	64	2	4	1	5	4	5	2	5
Delmas	65
Delmas	66	4	5	3	4	4	4	4	4
Delmas	67	2	4	3	3	3	3	3	4
Delmas	68	3	3	3	4	3	5	3	5
Delmas	69	2	2	4	5	5	5	3	5
Delmas	70	3	4	2	3	3	3	4	4
Delmas	71	2	4	3	5	4	5	2	3
Delmas	72	3	5	3	5	4	5	3	4
Delmas	73	5	5	5	5	5	5	5	5
CiteSoleil	1	2	5	3	4	4	5	3	4
CiteSoleil	2	3	4	4	5		5		5
CiteSoleil	3	3	4	4	5	5	5	5	5
CiteSoleil	4	3	5		4		4		5
CiteSoleil	5	2	4			5
CiteSoleil	6	3
CiteSoleil	7	3	3	4	4	4	4	5	5
CiteSoleil	8	3	5	3	4	4	5	2	4
CiteSoleil	9	3	3	2	3	3	3	2	3
CiteSoleil	10	2	3
CiteSoleil	11	3	5	4	5			3	4
CiteSoleil	12	4	3	2	5	4	4	5	4
CiteSoleil	13	4	5	3	4	4	5	3	4
CiteSoleil	14	3
CiteSoleil	15	2	3	3	4	2	3	3	4
CiteSoleil	16	2	4	4	5	5	5	3	4
CiteSoleil	17	2	4		3	2		3	3
CiteSoleil	18		4	3	5
CiteSoleil	19	2	4		3	2		3	3
CiteSoleil	20	3	4	4	4	5	4	4	5
CiteSoleil	21	3		3		3		3
CiteSoleil	22	4	5	3	4	5	4	4	3
CiteSoleil	23	3	4	4	5	4	5	4	5
CiteSoleil	24	2	4	3	5	4	5	3	3
CiteSoleil	25	3	5	3	5	3	5	3	5
CiteSoleil	26	3	5	3	5	3	5	3	5
CiteSoleil	27	3	5	4	5	4	5	4	5
CiteSoleil	28		5	4	4	5	3
CiteSoleil	29	2	4	3	5	4	5	5	4
CiteSoleil	30	3	5	3	5	4	5	3	5
CiteSoleil	31	2	4	3	5	4	5	3	3
CiteSoleil	32	3	5	3	5	3	5	3	5
CiteSoleil	33	3	4	5	5	5	4	2	3
CiteSoleil	34
CiteSoleil	35	3	4	5	5	4	5	2	3
CiteSoleil	36	4		4			5		5
CiteSoleil	37		5	5		5	5		5
CiteSoleil	38			5		5		5
CiteSoleil	39	5			4	5		5	5
CiteSoleil	40				3			4	4
CiteSoleil	41	3	4	4	4	4	5	4	5
CiteSoleil	42	4	4	5	5	5	4	5	5
CiteSoleil	43	3	4	4	5	4	5	5	4
CiteSoleil	44	3	4	5	4	4	3	5	4
CiteSoleil	45	4	5	4	5	4	5	4	5
CiteSoleil	46	4	5	5	5	4	5	2	4
CiteSoleil	47	4	5	4	5	4	5	4	5
CiteSoleil	48	3	4	3	4	3	4	3	4
CiteSoleil	49	3	5	2	3	4	4	2	3
CiteSoleil	50	3	4	3	4	3	4	3	4
CiteSoleil	51	3	5		4	4	5	3	5
CiteSoleil	52	3	4	2	5	4	5	2	3
CiteSoleil	53	2	3	4	5	3	5	2	5
CiteSoleil	54	2	2	5		4		2	5
CiteSoleil	55	4	4	4	5	4	5	4	5
CiteSoleil	56	4	5	4	5	4	5	4	5
CiteSoleil	57	4	5	4	5	4	5	4	5
CiteSoleil	58	3	5	3	5	3	5	3	5
CiteSoleil	59	3	5	1	4	3	5	3	4
CiteSoleil	60	2	5	3	5		5	4	5
CiteSoleil	61	4	5	4	5	4	5	4	5
CiteSoleil	62	4	5	4	5	4	5	4	5
CiteSoleil	63
CiteSoleil	64	3	4					4	4
CiteSoleil	65	2	5		5		5		5
CiteSoleil	66	4	5	5	5	5	5	5	5
CiteSoleil	67	2	5	3	4	2	5	1	5
CiteSoleil	68	3	4		5	2	5	3	5
CiteSoleil	69	3	5	2	5	4	5	5	5
CiteSoleil	70	4	5	5	4	5	5	5	5
Port-au-Prince	1	2	5	3	4	4	3	5
Port-au-Prince	2	1
Port-au-Prince	3	2	3	4	5	5	5	3	4
Port-au-Prince	4	2		4	3	4	3	5	3
Port-au-Prince	5
Port-au-Prince	6
Port-au-Prince	7	2	4	3	4	1	5	3	5
Port-au-Prince	8	3	4	3	4	5	5	3	5
Port-au-Prince	9	5	5	5	5	5	5	5	5
Port-au-Prince	10	3	3	2	3	4	5	3	4
Port-au-Prince	11	3	5	2	4	4	4	5	5
Port-au-Prince	12	2	5	2	4		4	3	5
Port-au-Prince	13	4
Port-au-Prince	14			5
Port-au-Prince	15	5	3	5	4	5	5	5	5
Port-au-Prince	16	5		5	5	5		5
Port-au-Prince	17		5	5	5	4	5	4	5
Port-au-Prince	18	4	5	4	4	4	5	4	5
Port-au-Prince	19		3		4		5		5
Port-au-Prince	20		3		4		5		5
Port-au-Prince	21	4	5	4	5	3	4
Port-au-Prince	22	2	4	3	5	4	5	4	5
Port-au-Prince	23	2	4	1	5	3	4	2	4
Port-au-Prince	24	3	5	2	4	3	5	3	4
Port-au-Prince	25		4		5		4	5	5
Port-au-Prince	26	4	5	3	4	4	5	4	5
Port-au-Prince	27	3	4	2	4	4	5	4	4
Port-au-Prince	28	4	5	3	5	5	5	4	5
Port-au-Prince	29
Port-au-Prince	30	3	5		4	3	5	4	4
Port-au-Prince	31	5	5	4	5	5	5	5	5
Port-au-Prince	32	5	5	4	5	5	5	5	5
Port-au-Prince	33	3	3	4	2	5	5	5	5
Port-au-Prince	34	3	5	2	4	3	5	5	5
Port-au-Prince	35	4	4	3	5	3	4	2	5
Port-au-Prince	36	3	5	3	5	4	5	3	5
Port-au-Prince	37	3	5	1	5	2	5	4	5
Port-au-Prince	38	1	5		5	2	5	4	5
Port-au-Prince	39	4	5	3	4	4	5	3	5
Port-au-Prince	40	3	5	1	5	2	5	4	5
Port-au-Prince	41	3			5			1	5
Port-au-Prince	42	3	4	4	5	3	4	3	4
Port-au-Prince	43	2	4	1	5	4	5	3	4
Port-au-Prince	44	2	4	1	3		4	4	5
Port-au-Prince	45	3	4	2	3	4	4	5	5
Port-au-Prince	46	5	5	5	5	5	5	5	5
Port-au-Prince	47	2	5	4	4	5	5	4	4
Port-au-Prince	48	4		4	1	4	4	4	4
Port-au-Prince	49	4	5	5	5	5	5	4	5
Port-au-Prince	50	3	5	3	5	3	5	3	5
Port-au-Prince	51	3	5	2	5	3	4	2	5
Port-au-Prince	52	4	5	3	4	4	5	3	5
Port-au-Prince	53	2	4	2	5	3	4	3	4
Port-au-Prince	54	4	5	2	5	5	5	3	5
Port-au-Prince	55	4	5	3	5	4	5	3	4
Port-au-Prince	56	5	5	4	5	4	5	3	5
Port-au-Prince	57	5	5	5	5	4	5	4	5
Port-au-Prince	58	3	5	3	5	3	5	3	5
Port-au-Prince	59	2	5	3	5	3	5	3	4
Port-au-Prince	60	5	5	3	5	4	5	2	5
Port-au-Prince	61	2	4	3	4	3	5	2	3
Port-au-Prince	62	2	5	1	4	5	5	3	5
Port-au-Prince	63	3	4	1	3	1	5	2	5
Port-au-Prince	64	3	5	3	5	3	5	3	5
Port-au-Prince	65		5	4	5	5			4
Port-au-Prince	66	3	5	2	5	4	5	4	5
Port-au-Prince	67	1	5	2	5	3	5	3	5
Port-au-Prince	68	3		2	5	4	4	4	4
Port-au-Prince	69	3	4	3	5	4	5	4	5
Port-au-Prince	70	1		3	5	5	5	5	5
Port-au-Prince	71	4	5	4	5	5	5	5	5
Port-au-Prince	72	1	5	2	5	4	4	2	5
Port-au-Prince	73	3		4	5	5	5	4
Port-au-Prince	74	2	3	2	3	3	4	3	4
Port-au-Prince	75	2	5	3	5	3	4	2	5
Port-au-Prince	76	2	4	2	5	3	4	3	5
Port-au-Prince	77	3	4	2	4	3	4	3	5
Port-au-Prince	78			3	4
Port-au-Prince	79	4	5	2	5	5	5	5	5
Port-au-Prince	80	3	4	1	4	3	4	2	4
Port-au-Prince	81	3	4	3	4	4	3	3	5
Port-au-Prince	82	2	4	1	5	3	4	2	5
Port-au-Prince	83	4	4	2	5	5	5	4	5
Port-au-Prince	84	4	5	3	5	5	5		5
Port-au-Prince	85	3	4	3	5	4	5	3	5
Port-au-Prince	86	2	5	3	5	5	5	1	4
Port-au-Prince	87	3	4	3	5	4	5	3	5
Port-au-Prince	88	3	5	4	5	5	5	5	5
Port-au-Prince	89	3	5	3	5	4	5	4	5
Port-au-Prince	90	3	5		5	2	5	4	5
Port-au-Prince	91	3	5	4	5	5	5	4	5
Port-au-Prince	92	3	5	4	4	5	5	5	5
Port-au-Prince	93	4	5	1	5	3	5	2	5
Port-au-Prince	94	3	4	4	5	5	5	4	5
Port-au-Prince	95	3	5	3	5	5	5	5	5
Port-au-Prince	96			2	3	4	4	4	4
Carrefour	1	4	5	5	4	4	4	4	5
Carrefour	2	4	5		5	2	5	4	5
Carrefour	3	4	3	4	5	4	4	4	4
Carrefour	4	2	4	3	5	4	5	4	5
Carrefour	5	1	4	3	4		5	5	5
Carrefour	6	2	5	4	4	4	5	4	5
Carrefour	7	4	4	3	5	4	5	4	5
Carrefour	8	4	4	3	5	4	5	4	5
Carrefour	9	3	5	3	4	4	5	4	5
Carrefour	10		5	4	3	4	5	4	5
Carrefour	11	3	4	2	2	4	4	2	4
Carrefour	12		5	4	4	3	5	3	4
Carrefour	13	4	5	3	3	4	5	4	5
Carrefour	14	5	5	1	5	5	5	4	4
Carrefour	15	3	4	4	4	5	5	3	4
Carrefour	16	4	5	3	5	4	4	3	5
Carrefour	17	2	2
Carrefour	18	2	3	2	3	2	4	2	3
Carrefour	19	2	5	1	5	3	4	1
Carrefour	20	2	3	1	4	3	3	4	5
Carrefour	21	4	3	4	4	5	5	4	5
Carrefour	22	4		4	5	4		4	5
Carrefour	23	2	5				4		5
Carrefour	24	2	5	5	5	4	5	2	5
Carrefour	25	4	5	4	5	4	5	4	5
Carrefour	26	3	5	4	5	4	4	3	4
Carrefour	27	3	5	2	5	3	5	2	5
Carrefour	28	2	5	5	5	5	5	4	5
Carrefour	29	2	4	5	5	4	5	4	5
Carrefour	30	2	4	4	3	5	5	3
Carrefour	31	1	3	3	4		5		5
Carrefour	32	4	5	4	5	4	5	3	5
Carrefour	33	2	4			4		4
Carrefour	34	5		5	2	5		4
Carrefour	35	1	4	1		2	5	2
Carrefour	36	5	3	4	4	3	3	5	5
Carrefour	37	3	5	4	4	4	4	3	4
Carrefour	38		5	5	5	4	4	5	5
Carrefour	39		5	5	5	5	5	2	2
Carrefour	40	4	4	5	5	5	5	2	3
Carrefour	41	5	4				5	4
Carrefour	42	4	4	4	4	5	4	2	2
Carrefour	43		4	5	5	5	5	2	2
Carrefour	44	4	5
Carrefour	45					4	5	5	5
Carrefour	46	2	5	2	4	4	5	3	4
Carrefour	47	2	4						4
Carrefour	48	2	5				4
Carrefour	49	2	5	4	4	3	4	5	4
Carrefour	50	2	4
Carrefour	51	2	4
Carrefour	52	2	5	3	5
Carrefour	53	2	3	4	4	5	5	4	4
Carrefour	54	3	4	4	5	5	5	3	4
Carrefour	55	5	5	5	5	5	5	3	2
Carrefour	56	2	3	3	2	4	4
Carrefour	57	5	5	4	4	5	5	1	5
Carrefour	58		4						5
Carrefour	59	2	3			3	4	3	4
Carrefour	60	2	4			5	5	5	5
Carrefour	61	4	5	4	5	3	5	2	4
Carrefour	62	2	3			3	4	2	4
Carrefour	63	1	5	3	4	4	4	3	4
Carrefour	64	3	4	4	5	3	4	1	2
Carrefour	65	2	4			3	4
Carrefour	66	2	4	4	4			3	4
Carrefour	67	3	4	4	5	4	4	3	4
Carrefour	68	4	5		5	4		3	4
Carrefour	69	3	4	4	5	4	4	3	3
Carrefour	70	3	4	4	5	4	5	2	4
Carrefour	71	2	4
Carrefour	72	3	4	4	4	4	5	3	4
